# Supplementary material for: Resting-state MEG of whole-brain functional network in cingulate gyrus epilepsy
Source: Front Neurol. 2026 Jan 27;17:1646021. doi: 10.3389/fneur.2026.1646021 (PMC12887891; doi:10.3389/fneur.2026.1646021)
Supplement: Supplementary file 1 [file Table_1.XLSX]

## Sheet: Sheet1
Functional Connectivity	Patient Group (n=15) Mean±SD	Control Group (n=15) Mean±SD	t Value	P Value	FDR corrected P Value	Frequency Band
lPCC-lAG	0.3348±0.0661	0.2429±0.0618	3.935	0.001	0.002	θ
lSTG-lHIP	0.3043±0.0582	0.2350±0.0552	3.354	0.002	0.003	θ
rAG-rOG	0.4007±0.0655	0.3131±0.0735	3.442	0.002	0.003	θ
rOG-rSTG	0.2756±0.0590	0.2055±0.0540	3.389	0.002	0.003	θ
rSFG-rHIP	0.2117±0.0264	0.1659±0.0438	3.468	0.002	0.003	θ
lAG-lOG	0.3978±0.0681	0.3204±0.0645	3.197	0.003	0.004	θ
lACC-lHIP	0.4537±0.0493	0.3861±0.0664	3.167	0.004	0.005	θ
rACC-rHIP	0.4414±0.0548	0.3846±0.0699	2.474	0.02	0.022	θ
rSTG-rHIP	0.3012±0.0605	0.2412±0.0838	2.247	0.033	0.034	θ
lAG-lHIP	0.2366±0.0402	0.1825±0.0307	4.142	＜0.001	< 0.002	θ
lOG-lSTG	0.2712±0.0482	0.1987±0.0420	4.39	＜0.001	< 0.002	θ
lPCC-lSTG	0.2887±0.0604	0.2068±0.0433	4.268	＜0.001	< 0.002	θ
lACC-lIFG	0.4674±0.0623	0.3955±0.0431	3.678	0.001	0.002	α
lPCC-lAG	0.3336±0.0774	0.2408±0.0447	4.02	0.001	0.002	α
lAG-lOG	0.4653±0.0744	0.3692±0.0869	3.257	0.003	0.004	α
lSTG-lHIP	0.3066±0.0722	0.2363±0.0482	3.131	0.004	0.005	α
rPCC-rAG	0.3585±0.0914	0.2622±0.0775	3.112	0.004	0.005	α
lPCC-lSTG	0.3228±0.0841	0.2457±0.0477	3.088	0.005	0.006	α
rPCC-rSFG	0.2416±0.0661	0.3203±0.0863	-2.803	0.009	0.011	α
lPCC-lOG	0.4551±0.0590	0.3824±0.0820	2.788	0.01	0.012	α
rIFG-rAG	0.2006±0.0281	0.2510±0.0670	-2.684	0.015	0.017	α
rSTG-rHIP	0.3227±0.0977	0.2454±0.0720	2.465	0.021	0.023	α
rPCC-rSTG	0.3365±0.0918	0.2680±0.0751	2.237	0.033	0.034	α
rAG-rOG	0.4577±0.0906	0.3309±0.0855	3.94	＜0.001	< 0.002	α
lAG-lSTG	0.7307±0.0457	0.6660±0.0463	3.851	0.001	0.002	β
rAG-rHIP	0.2172±0.0546	0.1555±0.0282	3.888	0.001	0.002	β
rIFG-rHIP	0.5513±0.0558	0.4733±0.0564	3.803	0.001	0.002	β
rPCC-rHIP	0.3516±0.0654	0.2646±0.0632	3.704	0.001	0.002	β
lPCC-lHIP	0.3648±0.0752	0.2797±0.0574	3.482	0.002	0.003	β
lPCC-lSFG	0.1803±0.0362	0.2361±0.0518	-3.421	0.002	0.003	β
lPCC-lOG	0.4924±0.0711	0.4153±0.0630	3.145	0.004	0.005	β
rACC-rIFG	0.5270±0.0519	0.4744±0.0457	2.945	0.006	0.008	β
rSFG-rHIP	0.1802±0.0325	0.1562±0.0233	2.322	0.028	0.03	β
rPCC-rOG	0.5027±0.0478	0.4618±0.0560	2.149	0.04	0.041	β
rMFG-rHIP	0.2959±0.0584	0.2559±0.0470	2.062	0.049	0.049	β
lACC-lHIP	0.5351±0.0676	0.4408±0.0547	4.198	＜0.001	< 0.002	β
lACC-lIFG	0.5183±0.0528	0.4191±0.0532	5.123	＜0.001	< 0.002	β
lAG-lHIP	0.2428±0.0642	0.1581±0.0266	4.718	＜0.001	< 0.002	β
lAG-lOG	0.4667±0.0744	0.3571±0.0609	4.415	＜0.001	< 0.002	β
lIFG-lHIP	0.5563±0.0622	0.4690±0.0517	4.182	＜0.001	< 0.002	β
lIFG-lSTG	0.2447±0.0593	0.1617±0.0283	4.887	＜0.001	< 0.002	β
lOG-lSTG	0.2963±0.0820	0.1923±0.0377	4.467	＜0.001	< 0.002	β
lPCC-lAG	0.4078±0.1046	0.2445±0.0749	4.914	＜0.001	< 0.002	β
lPCC-lSTG	0.3356±0.0972	0.1889±0.0563	5.055	＜0.001	< 0.002	β
lSTG-lHIP	0.3712±0.0774	0.2272±0.0573	5.792	＜0.001	< 0.002	β
rACC-rHIP	0.5240±0.0658	0.4392±0.0450	4.119	＜0.001	< 0.002	β
rAG-rOG	0.4890±0.0696	0.3307±0.0717	6.135	＜0.001	< 0.002	β
rAG-rSTG	0.7319±0.0327	0.6648±0.0436	4.768	＜0.001	< 0.002	β
rIFG-rSTG	0.2285±0.0351	0.1573±0.0290	6.063	＜0.001	< 0.002	β
rOG-rSTG	0.3191±0.0701	0.1897±0.0565	5.568	＜0.001	< 0.002	β
rPCC-rAG	0.4365±0.0775	0.3203±0.0595	4.608	＜0.001	< 0.002	β
rPCC-rSTG	0.3643±0.0789	0.2375±0.0704	4.644	＜0.001	< 0.002	β
rSTG-rHIP	0.3445±0.0667	0.2321±0.0607	4.827	＜0.001	< 0.002	β
lACC-lAG	0.1335±0.0404	0.0871±0.0177	4.073	0.001	0.002	γ
lIFG-lAG	0.1481±0.0542	0.0892±0.0186	3.979	0.001	0.002	γ
lIFG-lHIP	0.6203±0.0641	0.5377±0.0555	3.772	0.001	0.002	γ
lPCC-lHIP	0.4339±0.0893	0.3209±0.0840	3.569	0.001	0.002	γ
rACC-rSTG	0.1617±0.0599	0.0948±0.0282	3.911	0.001	0.002	γ
rAG-rHIP	0.2460±0.0755	0.1651±0.0418	3.633	0.001	0.002	γ
rIFG-rHIP	0.6162±0.0646	0.5342±0.0503	3.879	0.001	0.002	γ
rPCC-rHIP	0.4191±0.0740	0.3122±0.0801	3.796	0.001	0.002	γ
rPCC-rIFG	0.1719±0.0537	0.1106±0.0366	3.656	0.001	0.002	γ
rPCC-rSTG	0.4184±0.0849	0.3087±0.0774	3.697	0.001	0.002	γ
rSFG-rHIP	0.1896±0.0652	0.1189±0.0261	3.903	0.001	0.002	γ
rSTG-rHIP	0.3981±0.0817	0.3047±0.0493	3.793	0.001	0.002	γ
lSFG-lHIP	0.1869±0.0837	0.1086±0.0237	3.487	0.003	0.004	γ
rACC-rIFG	0.5774±0.0686	0.5046±0.0535	3.241	0.003	0.004	γ
rPCC-rAG	0.5038±0.0722	0.4297±0.0500	3.267	0.003	0.004	γ
lACC-lSFG	0.4144±0.1531	0.2752±0.0637	3.252	0.004	0.005	γ
lPCC-lOG	0.5128±0.0785	0.4306±0.0681	3.064	0.005	0.006	γ
lPCC-lSFG	0.1652±0.0458	0.2113±0.0377	-3.012	0.005	0.006	γ
lOG-lHIP	0.1176±0.0465	0.0783±0.0180	3.058	0.007	0.009	γ
lPCC-lIFG	0.1849±0.0705	0.1233±0.0356	3.018	0.007	0.009	γ
lMFG-lHIP	0.3379±0.0851	0.2640±0.0576	2.784	0.01	0.012	γ
lMFG-lOG	0.0845±0.0227	0.0669±0.0087	2.801	0.012	0.014	γ
rOG-rHIP	0.1101±0.0379	0.0810±0.0166	2.718	0.014	0.016	γ
rACC-rAG	0.1065±0.0361	0.0799±0.0148	2.641	0.016	0.018	γ
rMFG-rHIP	0.3360±0.0812	0.2728±0.0526	2.528	0.017	0.019	γ
rACC-rSFG	0.3672±0.1173	0.2818±0.0530	2.569	0.019	0.021	γ
rPCC-rOG	0.5246±0.0595	0.4726±0.0622	2.336	0.027	0.029	γ
rPCC-rSFG	0.1319±0.0295	0.1535±0.0260	-2.131	0.042	0.042	γ
lACC-lHIP	0.6127±0.0774	0.4778±0.0720	4.94	＜0.001	< 0.002	γ
lACC-lIFG	0.5626±0.0681	0.4448±0.0804	4.331	＜0.001	< 0.002	γ
lACC-lSTG	0.1814±0.0643	0.0944±0.0307	4.728	＜0.001	< 0.002	γ
lAG-lHIP	0.2828±0.0807	0.1592±0.0429	5.239	＜0.001	< 0.002	γ
lAG-lOG	0.5089±0.0932	0.3865±0.0625	4.226	＜0.001	< 0.002	γ
lAG-lSTG	0.7966±0.0382	0.7323±0.0449	4.22	＜0.001	< 0.002	γ
lIFG-lSTG	0.2732±0.0794	0.1658±0.0534	4.351	＜0.001	< 0.002	γ
lOG-lSTG	0.3025±0.1056	0.1660±0.0549	4.44	＜0.001	< 0.002	γ
lPCC-lAG	0.4650±0.1075	0.2932±0.0846	4.862	＜0.001	< 0.002	γ
lPCC-lSTG	0.3822±0.1031	0.2128±0.0818	4.987	＜0.001	< 0.002	γ
lSTG-lHIP	0.4302±0.0812	0.2951±0.0576	5.256	＜0.001	< 0.002	γ
rACC-rHIP	0.6074±0.0771	0.4786±0.0659	4.92	＜0.001	< 0.002	γ
rAG-rOG	0.5146±0.0810	0.3682±0.0671	5.396	＜0.001	< 0.002	γ
rAG-rSTG	0.7954±0.0301	0.7432±0.0240	5.251	＜0.001	< 0.002	γ
rIFG-rSTG	0.2459±0.0719	0.1563±0.0462	4.056	＜0.001	< 0.002	γ
rOG-rSTG	0.3120±0.0859	0.1581±0.0691	5.407	＜0.001	< 0.002	γ
